# Supplementary material for: Systematic Review and Model-Based Meta-Analysis of Targeted Drugs for Systemic Sclerosis
Source: Pharmaceutics. 2026 Feb 18;18(2):250. doi: 10.3390/pharmaceutics18020250 (PMC12944528; doi:10.3390/pharmaceutics18020250)
Supplement: Supplementary file 1 [file pharmaceutics-18-00250-s001.zip]

Archive with 1 entries (1 files):
- pharmaceutics-4070676-supplementary.pdf
